# Supplementary material for: A Multiplex PCR Assay for Simultaneous Detection of Giardia duodenalis, Cryptosporidium parvum, Blastocystis spp. and Enterocytozoon bieneusi in Goats
Source: Vet Sci. 2024 Sep 22;11(9):448. doi: 10.3390/vetsci11090448 (PMC11435618; doi:10.3390/vetsci11090448)
Supplement: Supplementary file 1 [file vetsci-11-00448-s001.zip]

Archive with 2 entries (2 files):
- R1 Table S1. Occurrence of G. duodenalis, C. parvum, Blastocystis spp., and E. bieneusi in black goats from four farms..pdf
- R1 Table S2. Distribution of G. duodenalis, C. parvum, Blastocystis spp. and E. bieneusi in 130 black goats..xlsx
