# Supplementary material for: A Multiplex PCR Assay for Simultaneous Detection of Giardia duodenalis, Cryptosporidium parvum, Blastocystis spp. and Enterocytozoon bieneusi in Goats
Source: Vet Sci. 2024 Sep 22;11(9):448. doi: 10.3390/vetsci11090448 (PMC11435618; doi:10.3390/vetsci11090448)
Supplement: Supplementary file 1 [file vetsci-11-00448-s001.zip › R1 Table S2. Distribution of G. duodenalis, C. parvum, Blastocystis spp. and E. bieneusi in 130 black goats..xlsx]

## Sheet: Sheet1
		Table S2. Distribution of G. duodenalis, C. parvum, Blastocystis spp. and E. bieneusi in 130 black goats.
		Serial number of samples	Age	G. duodenalis	C. parvum	Blastocystis spp.	E. bieneusi
	1	ZJ-8	Reserve goats (19–30 months)		√
	2	ZJ-21			√
	3	ZJ-24				√
	4	ZJ-38				√
	5	ZJ-49			√	√
	6	ZJ-50			√	√
	7	ZJ-51			√	√
	8	ZJ-53			√	√
	9	ZJ-56		√	√	√
	10	ZJ-57		√
	11	ZJ-60				√
	12	ZJ-63		√	√	√
	13	ZJ-64		√	√	√
	14	ZJ-65			√	√
	15	ZJ-66				√
	16	ZT-67		√	√	√	√
	17	ZJ-68		√	√	√
	18	ZJ-74		√
	19	ZJ-75		√	√	√	√
	20	ZJ-76		√
	21	ZJ-78		√
	22	ZJ-82			√	√
	23	ZJ-145			√
	24	ZJ-176		√	√	√
	25	ZJ-177				√	√
	26	ZJ-189		√
	27	ZJ-190		√
	28	ZJ-192		√		√
	29	ZJ-196		√		√
	30	ZJ-197		√	√		√
	31	ZJ-199		√		√
	32	ZJ-203		√	√	√	√
	33	ZJ-204			√
	34	ZJ-205		√		√
	35	ZJ-211		√	√
	36	ZJ-213		√	√
	37	ZJ-228				√	√
	38	ZJ-233		√	√	√	√
	39	ZJ-237				√	√
	40	ZJ-240				√	√
	41	ZJ-241		√	√
	42	ZJ-244		√		√	√
	43	ZJ-256		√		√	√
	44	ZJ-261		√		√	√
	45	ZJ-15	Adult goats (＞30months)				√
	46	ZJ-22			√
	47	ZJ-31			√
	48	ZJ-38					√
	49	ZJ-53			√		√
	50	ZJ-59			√
	51	ZJ-98			√	√
	52	ZJ-99			√	√
	53	ZJ-100				√
	54	ZJ-101				√
	55	ZJ-102				√
	56	ZJ-108				√
	57	ZJ-110				√
	58	ZJ-111				√
	59	ZJ-112				√
	60	ZJ-113		√
	61	ZJ-115				√
	62	ZJ-116				√
	63	ZJ-117				√
	64	ZJ-119			√	√
	65	ZJ-147				√
	66	ZJ-162			√
	67	ZJ-170				√
	68	ZJ-179				√
	69	ZJ-184				√
	70	ZJ-185				√
	71	ZJ-188				√
	72	ZJ-201			√
	73	ZJ-214				√
	74	ZJ-216				√
	75	ZJ-218				√
	76	ZJ-222				√
	77	ZJ-223				√
	78	ZJ-225		√
	79	ZJ-257		√
	80	ZJ-289		√			√
